# Supplementary material for: Distinct ankyrin repeat subdomains control VAPYRIN locations and intracellular accommodation functions during arbuscular mycorrhizal symbiosis
Source: Nat Commun. 2022 Sep 5;13:5228. doi: 10.1038/s41467-022-32124-3 (PMC9445082; doi:10.1038/s41467-022-32124-3)
Supplement: Supplementary file 4 — Source Data [file 41467_2022_32124_MOESM4_ESM.xlsx]

## Sheet: Table 1
2017-08-01	Trial 1		2017-10-01	Trial 2		2019-11-01	Trial 1		2019-12-01	Trial 2		2019-10-01	Trial 1		2019-11-01	Trial 2		Summary	Arbuscule + / total
Construct	Arbuscules (Y/N)		Construct	Arbuscules (Y/N)		Construct	Arbuscules (Y/N)		Construct	Arbuscules (Y/N)		Construct	Arbuscules (Y/N)		Construct	Arbuscules (Y/N)		VPY	29 out of 39
VPY 1	N		VPY 1	Y		cpVenus NES 1	N		cpVenus NES 1	N		VPY 1	Y		VPY 1	Y		VPYANKD7-9	4 out of 18
VPY 2	N		VPY 2	Y		cpVenus NES 2	N		cpVenus NES 2	N		VPY 2	Y		VPY 2	Y		VPYANKD4-9	0 out of 5
VPY 3	N		VPY 3	Y		cpVenus NES 3	N		cpVenus NES 3	N		VPY 3	N		VPY 3	Y		VPYANKD3-5	0 out of 10
VPY 4	N		VPY 4	Y		cpVenus NES 4	N		cpVenus NES 4	N		VPY 4	Y		VPY 4	N		VPYANKD9	6 out of 11
VPYANKD9 1	N		VPY 5	Y		cpVenus NES 5	N		cpVenus NES 5	N		VPY 5	Y		VPY 5	Y		VPYANKD8	0 out of 15
VPYANKD9 2	N		VPY 6	Y		cpVenus NES 6	N		VPYANKD7 1	N		VPY 6	Y		VPY 6	Y		VPYANKD7	0 out of 17
VPYANKD9 3	N		VPY 7	Y		VPYANKD7 1	N		VPYANKD7 2	N		VPY 7	Y		VPY 7	Y		VPYANKD5	0 out of 17
VPYANKD9 4	Y		VPYANKD4-9 1	N		VPYANKD7 2	N		VPYANKD7 3	N		cpVenus-NES 1	N		VPY 8	Y		VPYANKD4	7 out of 12
VPYANKD9 5	N		VPYANKD4-9 2	N		VPYANKD7 3	N		VPYANKD7 4	N		cpVenus-NES 2	N		cpVenus NES 1	N		VPYANKD2	8 out of 20
VPYANKD9 6	Y		VPYANKD4-9 3	N		VPYANKD7 4	N		VPYANKD7 5	N		cpVenus-NES 3	N		cpVenus NES 2	N		VPYANKD1	0 out of 13
VPYANKD9 7	Y		VPYANKD4-9 4	N		VPYANKD7 5	N		VPYANKD7 6	N		cpVenus-NES 4	N		cpVenus NES 3	N
VPYANKD9 8	N		VPYANKD4-9 5	N		VPYANKD7 6	N		VPYANKD7 7	N		cpVenus-NES 5	N		cpVenus NES 4	N
VPYANKD7-9 1	Y		VPYANKD7-9 1	Y		VPYANKD7 7	N		VPYANKD7 8	N		VPYANKD1 1	N		cpVenus NES 5	N
VPYANKD7-9 2	Y		VPYANKD7-9 2	N		VPYANKD7 8	N		VPYANKD7 9	N		VPYANKD1 2	N		VPYANKD1 1	N
VPYANKD7-9 3	N		VPYANKD7-9 3	N		VPYANKD8 1	N		VPYANKD8 1	N		VPYANKD1 3	N		VPYANKD1 2	N
VPYANKD7-9 4	N		VPYANKD7-9 4	N		VPYANKD8 2	N		VPYANKD8 2	N		VPYANKD1 4	N		VPYANKD1 3	N
VPYANKD7-9 5	Y		VPYANKD7-9 5	N		VPYANKD8 3	N		VPYANKD8 3	N		VPYANKD1 5	N		VPYANKD1 4	N
VPYANKD7-9 6	N		VPYANKD7-9 6	N		VPYANKD8 4	N		VPYANKD8 4	N		VPYANKD1 6	N		VPYANKD4 1	Y
VPYANKD3-5 1	N		VPYANKD7-9 7	N		VPYANKD8 5	N		VPYANKD8 5	N		VPYANKD1 7	N		VPYANKD4 2	Y
VPYANKD3-5 2	N		VPYANKD7-9 8	N		VPYANKD8 6	N		VPYANKD8 6	N		VPYANKD1 8	N		VPYANKD4 3	Y
VPYANKD3-5 3	N		VPYANKD7-9 9	N		VPYANKD8 7	N		VPYANKD8 7	N		VPYANKD1 9	N		VPYANKD4 4	N
VPYANKD3-5 4	N		VPYANKD7-9 10	N		VPYANKD2 1	N		VPYANKD8 8	N		VPYANKD4 1	Y		VPYANKD4 5	N
VPYANKD3-5 5	N		VPYANKD7-9 11	N		VPYANKD2 2	N		VPYANKD2 1	Y		VPYANKD4 2	N		VPYANKD4 6	N
			VPYANKD7-9 12	N		VPYANKD2 3	Y		VPYANKD2 2	N		VPYANKD4 3	Y		VPYANKD4 7	Y
			VPYANKD9 1	Y		VPYANKD2 4	Y		VPYANKD2 3	Y		VPYANKD4 4	Y		VPYANKD4 8	N
			VPYANKD9 2	Y		VPYANKD2 5	Y		VPYANKD2 4	Y		VPYANKD5 1	N		VPYANKD5 1	N
			VPYANKD9 3	Y		VPYANKD2 6	N		VPYANKD2 5	Y		VPYANKD5 2	N		VPYANKD5 2	N
			VPYANKD3-5 1	N		VPYANKD2 7	N		VPYANKD2 6	Y		VPYANKD5 3	N		VPYANKD5 3	N
			VPYANKD3-5 2	N		VPYANKD2 8	N		VPYANKD2 7	N		VPYANKD5 4	N		VPYANKD5 4	N
			VPYANKD3-5 3	N		VPY 1	N		VPYANKD2 8	N		VPYANKD5 5	N		VPYANKD5 5	N
			VPYANKD3-5 4	N		VPY 2	N		VPYANKD2 9	N		VPYANKD5 6	N		VPYANKD5 6	N
			VPYANKD3-5 5	N		VPY 3	Y		VPYANKD2 10	N		VPYANKD5 7	N		VPYANKD5 7	N
						VPY 4	Y		VPYANKD2 11	N		VPYANKD5 8	N		VPYANKD5 8	N
						VPY 5	Y		VPYANKD2 12	N					VPYANKD5 9	N
						VPY 6	N		VPY 1	Y
									VPY 2	Y
									VPY 3	N
									VPY 4	Y
									VPY 5	Y
									VPY 6	Y
									VPY 7	Y

## Sheet: Figure 2
Figure 2B - 2E					Summary
Construct	Replicate	Number of Arbuscules	Arbuscule length (microns)		Construct	Average Number of Arbuscules	Std Dev	Average Arbuscule Length (microns)	Std Dev
VPY full-length	line 2 Infection Unit 2	1	33.0494		VPY	45.1111	20.8327	39.6003	11.2592
		2	32.1976		VPYANKD9	55.1111	15.7118	35.3926	10.05
		3	31.8569		VPYANKD7-9	59.5556	21.7894	19.8358	7.28198
		4	35.4344		VPYANKD4-9	3		NA	NA
		5	29.3015		VPYANKD3-5	5.33333		NA	NA
		6	41.5673
		7	30.6644		Arbuscule number Statistics summary - one way ANOVA, Tukey's HSD			Arbuscule length Statistics summary - one way ANOVA, Tukey's HSD
		8	20.6133		contrast	p.value		contrast	p.value
		9	26.5758		VPY vs VPYANKD9	0.5396		VPY vs VPYANKD9	<.0001
		10	42.9302		VPY vs VPYANKD7-9	0.2141		VPY vs VPYANKD7-9	<.0001
		11	66.4395		VPY vs VPYANKD3-5	<.0001		VPYANKD9 vs VPYANKD7-9	<.0001
		12	29.3015		VPY vs VPYANKD4-9	<.0001
		13	25.3833		VPYANKD9 vs VPYANKD7-9	0.9713
		14	43.7819		VPYANKD9 vs VPYANKD3-5	<.0001
		15	43.2709		VPYANKD9 vs VPYANKD4-9	<.0001
		16	40.8859		VPYANKD7-9 vs VPYANKD3-5	<.0001
		17	41.3969		VPYANKD7-9 vs VPYANKD4-9	<.0001
		18	26.0647		VPYANKD3-5 vs VPYANK4-9	1
		19	31.8569
		20	35.9455
		21	43.2709
		22	33.0494
		23	52.6405
		24	39.523
		25	44.4634
		26	17.0358
		27	34.0716
		28	52.8109
		29	33.5605
		30	32.368
		31	45.9966
		32	56.8995
		33	33.0494
		34	50.937
		35	51.1073
		36	54.1738
		37	43.9523
		38	35.2641
		39	34.5826
		40	40.2044
		41	22.1465
		42	27.9387
		43	47.3595
		44	36.2862
		45	20.954
		46	42.5894
		47	19.9319
		48	32.368
		49	22.6576
		50	19.4208
		51	36.6269
		52	21.1244
		53	36.6269
VPY full-length	line 2 Infection Unit 1	1	31.3458
		2	44.293
		3	37.138
		4	25.8944
		5	38.1601
		6	34.0716
		7	25.8944
		8	25.2129
		9	45.8262
		10	20.954
		11	45.4855
		12	24.0204
		13	58.9438
		14	37.8194
		15	30.494
		16	41.908
		17	25.5537
		18	27.0869
		19	22.8279
		20	38.8416
		21	30.494
		22	36.6269
		23	43.1005
		24	39.523
		25	41.3969
		26	28.4497
		27	45.1448
		28	38.5009
		29	31.3458
		30	43.4412
		31	31.3458
		32	29.6422
		33	56.2181
		34	59.6252
		35	44.293
		36	44.9744
		37	38.5009
		38	34.753
		39	42.9302
		40	39.6934
		41	54.1738
		42	27.4276
		43	44.1227
		44	33.2198
		45	36.7973
		46	27.0869
		47	26.4055
		48	40.7155
		49	53.1516
		50	43.1005
		51	62.1806
		52	52.6405
		53	35.6048
		54	32.5383
		55	31.5162
		56	34.5826
		57	29.983
		58	26.2351
		59	23.339
		60	54.8552
		61	28.4497
		62	24.5315
		63	37.138
		64	48.2112
		65	32.368
		66	21.8058
		67	26.5758
		68	30.494
		69	40.8859
		70	47.5298
		71	31.5162
		72	57.7513
		73	28.2794
		74	32.7087
		75	21.8058
		76	20.1022
		77	23.6797
		78	19.2504
		79	37.138
		80	26.5758
		81	28.109
		82	33.5605
		83	45.8262
		84	36.1158
VPY full-length	line 2 Infection Unit 3	1	47.5298
		2	29.4719
		3	26.4055
		4	19.2504
		5	28.109
		6	51.9591
		7	36.6269
		8	31.1755
		9	26.7462
		10	41.7376
		11	38.1601
		12	38.8416
		13	38.8416
		14	42.7598
		15	37.6491
		16	50.4259
		17	37.6491
		18	52.2998
		19	31.0051
		20	75.4685
		21	34.2419
		22	22.3169
		23	38.8416
		24	26.4055
		25	58.9438
		26	46.3373
		27	45.1448
		28	60.3066
		29	40.7155
		30	17.3765
		31	40.2044
		32	28.109
		33	26.9165
		34	31.1755
		35	53.4923
		36	29.1312
		37	37.4787
		38	32.0273
VPY full-length	line 3 Infection Unit 1	1	53.6627
		2	47.1891
		3	47.1891
		4	44.9744
		5	47.5298
		6	38.1601
		7	53.833
		8	52.9813
		9	33.7308
		10	45.1448
		11	29.983
		12	33.5605
		13	53.1516
		14	36.9676
		15	50.0852
		16	22.6576
		17	56.3884
		18	56.3884
		19	42.9302
		20	53.833
		21	32.5383
		22	48.3816
		23	33.9012
		24	27.7683
		25	35.6048
		26	55.707
		27	34.0716
		28	34.5826
		29	30.8348
		30	27.4276
VPY full-length	line 3 Infection Unit 2	1	37.4787
		2	62.5213
		3	40.0341
		4	60.9881
		5	42.4191
		6	43.7819
		7	37.8194
		8	28.9608
		9	41.2266
		10	47.0187
		11	44.8041
		12	27.4276
		13	39.8637
		14	47.5298
		15	48.8927
		16	50.2555
		17	49.4037
		18	21.9761
		19	41.2266
		20	34.9233
		21	47.8705
		22	45.4855
VPY full-length	line 3 Infection Unit 3	1	68.1431
		2	35.9455
		3	57.0698
		4	52.1295
		5	90.1193
		6	13.799
		7	52.2998
		8	74.4463
		9	49.2334
		10	28.7905
		11	37.8194
		12	53.6627
		13	36.1158
		14	35.9455
		15	36.2862
		16	17.3765
		17	31.1755
		18	59.1141
		19	38.5009
		20	43.2709
		21	51.6184
		22	53.4923
		23	45.8262
VPY full-length	line 8 Infection Unit 1	1	49.063
		2	41.3969
		3	37.4787
		4	28.9608
		5	42.7598
		6	47.5298
		7	51.9591
		8	42.2487
		9	28.9608
		10	42.0784
		11	48.552
		12	47.3595
		13	33.0494
		14	25.3833
		15	41.3969
		16	44.293
		17	47.3595
		18	45.1448
		19	43.7819
		20	53.1516
		21	63.2027
		22	38.3305
		23	40.7155
		24	28.109
		25	40.2044
		26	35.2641
		27	31.1755
		28	33.0494
		29	35.6048
		30	28.109
		31	54.8552
		32	29.983
		33	40.2044
		34	51.9591
		35	65.247
		36	54.6848
		37	45.8262
		38	33.2198
		39	38.5009
		40	60.3066
		41	34.9233
		42	30.6644
		43	44.4634
		44	41.908
		45	41.0562
		46	42.5894
		47	38.5009
		48	45.8262
		49	35.4344
		50	35.4344
		51	32.5383
		52	51.6184
		53	35.6048
		54	44.1227
		55	42.7598
		56	25.724
		57	35.0937
		58	38.6712
		59	37.138
		60	31.0051
		61	48.552
		62	41.2266
		63	38.6712
		64	43.7819
		65	33.3901
		66	26.5758
		67	30.6644
		68	35.0937
VPY full-length	line 8 Infection Unit 2	1	43.1005
		2	32.0273
		3	48.7223
		4	40.8859
		5	34.9233
		6	41.7376
		7	38.3305
		8	22.9983
		9	29.4719
		10	32.1976
		11	25.2129
		12	41.2266
		13	39.0119
		14	46.3373
		15	20.1022
		16	35.4344
		17	32.0273
		18	40.2044
		19	28.9608
		20	35.9455
		21	18.2283
		22	28.6201
		23	34.9233
		24	32.1976
		25	27.2572
		26	24.0204
		27	23.339
		28	40.8859
		29	33.0494
		30	28.4497
		31	27.4276
		32	25.8944
		33	45.3152
		34	50.937
		35	39.6934
		36	32.0273
		37	40.3748
		38	28.4497
		39	34.0716
		40	31.8569
		41	37.9898
VPY full-length	line 8 Infection Unit 3	1	44.8041
		2	27.7683
		3	57.4106
		4	39.3526
		5	37.8194
		6	49.7445
		7	29.8126
		8	44.293
		9	57.0698
		10	45.8262
		11	36.6269
		12	51.7888
		13	89.0971
		14	59.4549
		15	40.2044
		16	65.0767
		17	34.753
		18	41.2266
		19	47.0187
		20	36.6269
		21	33.2198
		22	36.6269
		23	29.3015
		24	20.2726
		25	20.2726
		26	27.4276
		27	42.5894
		28	44.9744
		29	37.3083
		30	32.5383
		31	25.724
		32	40.7155
		33	40.2044
		34	35.6048
		35	28.109
		36	23.8501
		37	36.6269
VPYANKD9	line 4 Infection Unit 1	1	25.3833
		2	35.2641
		3	26.9165
		4	18.2283
		5	29.8126
		6	35.0937
		7	28.9608
		8	17.3765
		9	46.167
		10	42.5894
		11	40.2044
		12	28.2794
		13	20.7836
		14	13.799
		15	41.2266
		16	45.8262
		17	47.1891
		18	23.339
		19	48.552
		20	29.4719
		21	27.4276
		22	25.8944
		23	24.0204
		24	26.4055
		25	41.908
		26	32.5383
		27	28.9608
		28	34.0716
		29	29.983
		30	30.8348
		31	32.1976
		32	39.6934
		33	41.7376
		34	36.1158
		35	32.7087
		36	49.7445
		37	40.7155
		38	15.5026
		39	27.9387
		40	49.2334
		41	16.6951
		42	51.2777
		43	36.7973
		44	19.2504
		45	43.2709
		46	39.523
		47	33.7308
		48	27.4276
		49	37.8194
		50	42.5894
		51	28.4497
		52	37.8194
		53	34.5826
		54	31.5162
		55	33.0494
		56	24.8722
VPYANKD9	line 4 Infection Unit 2	1	32.5383
		2	35.6048
		3	27.4276
		4	33.7308
		5	29.6422
		6	40.8859
		7	31.5162
		8	28.2794
		9	38.5009
		10	37.3083
		11	31.3458
		12	30.494
		13	34.5826
		14	33.7308
		15	30.494
		16	24.3612
		17	29.983
		18	47.5298
		19	28.4497
		20	44.9744
		21	41.7376
		22	51.448
		23	26.5758
		24	37.8194
		25	27.9387
		26	31.0051
		27	34.4123
		28	29.983
		29	33.9012
		30	31.8569
		31	22.6576
		32	30.494
		33	27.4276
		34	14.4804
		35	37.8194
		36	33.7308
		37	29.6422
		38	37.8194
		39	38.5009
		40	36.1158
		41	29.8126
		42	36.9676
		43	24.3612
		44	38.5009
		45	28.9608
		46	41.0562
VPYANKD9	line 4 Infection Unit 3	1	46.678
		2	38.8416
		3	36.1158
		4	34.0716
		5	44.1227
		6	27.4276
		7	34.4123
		8	38.8416
		9	49.9148
		10	46.678
		11	48.8927
		12	18.2283
		13	34.2419
		14	34.4123
		15	25.0426
		16	23.8501
		17	22.9983
		18	32.5383
		19	30.494
		20	25.0426
		21	33.0494
		22	47.0187
		23	43.1005
		24	44.293
		25	39.8637
		26	36.4566
		27	45.4855
		28	53.4923
		29	21.8058
		30	15.5026
		31	28.4497
		32	33.0494
		33	34.2419
		34	30.8348
		35	60.3066
		36	45.4855
		37	33.2198
		38	42.4191
		39	38.8416
		40	30.8348
		41	34.2419
		42	32.1976
VPYANKD9	line 1 Infection Unit 1	1	22.4872
		2	13.799
		3	21.4651
		4	17.0358
		5	18.2283
		6	11.5843
		7	20.7836
		8	29.1312
		9	22.6576
		10	14.8211
		11	18.7394
		12	14.8211
		13	19.4208
		14	26.9165
		15	21.9761
		16	24.0204
		17	21.9761
		18	24.0204
		19	23.1687
		20	25.2129
		21	22.6576
		22	25.0426
		23	25.8944
		24	30.8348
		25	30.8348
		26	31.5162
		27	16.5247
		28	23.339
		29	30.8348
		30	21.8058
		31	24.3612
		32	21.1244
		33	24.8722
		34	28.4497
		35	17.5468
		36	23.339
		37	27.7683
		38	19.7615
		39	28.4497
		40	25.2129
		41	28.7905
		42	31.1755
		43	28.109
		44	24.5315
		45	28.6201
		46	26.2351
		47	32.368
		48	39.8637
		49	33.0494
		50	28.109
		51	13.799
		52	28.4497
		53	44.4634
		54	27.4276
		55	21.6354
		56	32.0273
		57	38.8416
		58	30.3237
		59	23.6797
		60	27.598
		61	38.5009
		62	36.2862
		63	19.4208
		64	19.7615
		65	33.5605
		66	44.4634
		67	34.9233
		68	20.4429
		69	24.8722
		70	19.0801
		71	25.8944
		72	25.5537
		73	20.4429
		74	30.8348
		75	21.1244
		76	18.569
		77	25.5537
		78	22.6576
		79	24.8722
		80	20.1022
		81	36.7973
		82	21.8058
		83	34.2419
		84	24.0204
VPYANKD9	line 1 Infection Unit 3	1	26.4055
		2	37.8194
		3	32.0273
		4	19.4208
		5	38.8416
		6	34.2419
		7	54.0034
		8	44.293
		9	42.0784
		10	40.8859
		11	55.3663
		12	44.293
		13	22.8279
		14	26.0647
		15	51.448
		16	49.9148
		17	46.8484
		18	35.9455
		19	43.2709
		20	36.9676
		21	27.598
		22	43.6116
		23	43.1005
		24	39.8637
		25	43.6116
		26	34.5826
		27	55.707
		28	34.5826
		29	40.8859
		30	58.2624
		31	24.0204
		32	28.9608
		33	38.6712
		34	36.1158
		35	35.6048
		36	30.1533
		37	29.6422
		38	30.1533
		39	35.9455
		40	50.937
		41	36.7973
		42	39.1823
		43	34.0716
		44	36.2862
		45	44.293
		46	48.0409
		47	41.5673
		48	36.9676
		49	28.4497
		50	16.0136
		51	29.8126
		52	40.2044
		53	20.7836
		54	24.0204
		55	24.0204
VPYANKD9	line 1 Infection Unit 4	1	34.5826
		2	21.6354
		3	29.4719
		4	34.4123
		5	40.2044
		6	53.4923
		7	40.8859
		8	34.9233
		9	34.0716
		10	45.3152
		11	37.6491
		12	48.2112
		13	31.3458
		14	26.7462
		15	25.3833
		16	32.0273
		17	35.2641
		18	32.368
		19	36.2862
		20	38.6712
		21	33.7308
		22	32.0273
		23	35.9455
		24	39.3526
		25	60.1363
		26	34.4123
		27	26.7462
		28	41.2266
		29	38.5009
		30	45.1448
		31	47.0187
		32	44.293
		33	47.1891
		34	25.0426
		35	44.293
		36	47.1891
		37	54.0034
		38	39.6934
		39	45.8262
		40	48.0409
		41	28.7905
		42	25.2129
		43	36.4566
		44	28.4497
		45	25.8944
		46	46.5077
		47	30.1533
VPYANKD9	line 4 Infection Unit 1	1	43.2709
		2	34.753
		3	37.138
		4	36.4566
		5	25.0426
		6	37.4787
		7	32.879
		8	22.8279
		9	57.5809
		10	45.9966
		11	49.9148
		12	37.8194
		13	37.6491
		14	33.9012
		15	27.598
		16	48.0409
		17	33.7308
		18	23.8501
		19	34.2419
		20	37.4787
		21	23.8501
		22	27.4276
		23	51.7888
		24	42.9302
		25	43.2709
		26	39.0119
		27	51.2777
		28	38.6712
		29	42.0784
		30	45.3152
		31	25.2129
		32	35.2641
VPYANKD9	line 4 Infection Unit 2	1	49.4037
		2	20.954
		3	23.6797
		4	42.2487
		5	40.5451
		6	58.092
		7	30.494
		8	29.983
		9	33.9012
		10	34.5826
		11	39.523
		12	34.4123
		13	36.1158
		14	39.6934
		15	34.5826
		16	33.7308
		17	41.7376
		18	33.7308
		19	33.7308
		20	47.3595
		21	46.8484
		22	36.1158
		23	36.7973
		24	40.5451
		25	38.6712
		26	30.494
		27	22.8279
		28	33.7308
		29	50.5963
		30	58.092
		31	68.8245
		32	26.5758
		33	24.8722
		34	34.753
		35	47.8705
		36	37.138
		37	31.5162
		38	33.5605
		39	41.2266
		40	34.4123
		41	47.0187
		42	30.6644
		43	63.7138
		44	34.5826
		45	28.6201
		46	46.3373
		47	41.7376
		48	36.6269
		49	31.5162
		50	37.138
		51	46.167
		52	46.3373
		53	81.0903
		54	47.8705
		55	58.6031
		56	41.7376
		57	48.7223
		58	49.5741
		59	40.0341
		60	41.3969
		61	35.9455
		62	32.5383
		63	49.2334
		64	51.448
		65	60.9881
		66	55.5366
VPYANKD9	line 4 Infection Unit 3	1	30.8348
		2	53.833
		3	49.5741
		4	50.937
		5	43.9523
		6	32.7087
		7	18.2283
		8	33.5605
		9	25.0426
		10	38.8416
		11	41.2266
		12	45.9966
		13	33.2198
		14	30.6644
		15	44.6337
		16	40.5451
		17	28.6201
		18	41.0562
		19	44.4634
		20	28.7905
		21	45.4855
		22	35.0937
		23	28.7905
		24	31.1755
		25	41.908
		26	29.4719
		27	37.8194
		28	35.6048
		29	40.2044
		30	41.2266
		31	39.1823
		32	40.8859
		33	44.8041
		34	40.2044
		35	38.1601
		36	49.4037
		37	52.1295
		38	28.9608
		39	41.908
		40	32.368
		41	40.0341
		42	37.138
		43	47.3595
		44	43.6116
		45	42.7598
		46	21.2947
		47	18.7394
		48	46.8484
		49	45.4855
		50	26.4055
		51	48.8927
		52	39.8637
		53	34.2419
		54	25.8944
		55	28.7905
		56	24.0204
		57	42.7598
		58	34.5826
		59	24.0204
		60	50.4259
		61	37.138
		62	35.6048
		63	39.8637
		64	44.293
		65	35.4344
		66	46.167
		67	27.2572
		68	22.8279
VPYANKD7-9	line 1 Infection Unit 1	1	26.9165
		2	24.8722
		3	24.0204
		4	24.8722
		5	32.7087
		6	20.7836
		7	19.7615
		8	26.7462
		9	24.8722
		10	24.5315
		11	30.6644
		12	18.7394
		13	14.3101
		14	18.3986
		15	19.7615
		16	20.1022
		17	20.7836
		18	17.0358
		19	26.2351
		20	19.0801
		21	5.62181
		22	26.5758
		23	38.6712
		24	8.8586
		25	17.5468
		26	27.2572
		27	15.8433
		28	7.32538
		29	33.0494
		30	41.3969
		31	17.8876
		32	10.2215
		33	16.8654
		34	18.569
		35	17.7172
		36	29.4719
		37	28.7905
		38	19.4208
		39	6.98467
		40	16.184
		41	29.983
		42	10.5622
		43	11.2436
		44	20.954
		45	18.2283
		46	10.5622
		47	6.13288
		48	16.184
		49	6.64395
		50	20.1022
		51	21.9761
		52	17.7172
		53	24.0204
		54	28.6201
		55	23.339
		56	16.6951
		57	19.2504
		58	23.6797
		59	20.4429
		60	11.925
		61	14.3101
		62	25.8944
		63	19.4208
		64	8.00681
		65	13.2879
		66	13.799
VPYANKD7-9	line 1 Infection Unit 2	1	25.5537
		2	19.7615
		3	30.1533
		4	6.98467
		5	29.983
		6	14.8211
		7	18.7394
		8	11.2436
		9	19.7615
		10	18.2283
		11	16.6951
		12	23.8501
		13	13.799
		14	18.3986
		15	18.7394
		16	20.4429
		17	24.5315
		18	19.0801
		19	19.4208
		20	20.1022
		21	10.3918
		22	11.414
		23	10.2215
		24	15.1618
		25	20.1022
		26	16.6951
		27	8.68825
		28	19.0801
		29	19.4208
		30	17.8876
		31	16.3543
		32	12.2658
		33	21.8058
		34	29.4719
		35	29.4719
		36	31.1755
		37	16.8654
		38	17.3765
		39	20.1022
		40	32.0273
		41	11.2436
		42	16.184
		43	17.2061
		44	20.954
		45	17.8876
		46	19.4208
		47	20.4429
		48	35.0937
		49	17.3765
		50	17.7172
		51	28.4497
		52	25.5537
		53	25.8944
		54	29.4719
		55	20.2726
		56	12.2658
		57	8.8586
		58	18.569
		59	21.8058
		60	18.2283
		61	17.5468
		62	16.8654
		63	26.2351
		64	23.339
		65	23.339
		66	16.3543
		67	14.8211
		68	24.3612
		69	19.4208
		70	23.339
		71	19.9319
		72	18.7394
		73	17.3765
VPYANKD7-9	line 1 Infection Unit 3	1	21.6354
		2	23.8501
		3	15.8433
		4	21.6354
		5	13.6286
		6	21.6354
		7	14.8211
		8	15.8433
		9	30.1533
		10	16.0136
		11	8.8586
		12	11.414
		13	19.0801
		14	13.9693
		15	14.8211
		16	15.8433
		17	25.0426
		18	12.4361
		19	26.9165
		20	17.7172
		21	14.8211
		22	17.7172
		23	13.2879
		24	18.9097
		25	17.0358
		26	9.71039
		27	18.2283
		28	12.2658
		29	14.8211
		30	10.2215
		31	12.6065
		32	9.02896
VPYANKD7-9	line 2 Infection Unit 1	1	39.1823
		2	15.8433
		3	33.3901
		4	20.1022
		5	30.1533
		6	24.0204
		7	19.4208
		8	32.1976
		9	5.11073
		10	20.954
		11	40.0341
		12	48.552
		13	27.4276
		14	13.799
		15	17.0358
		16	19.4208
		17	28.4497
		18	41.908
		19	21.4651
		20	22.9983
		21	28.4497
		22	31.3458
		23	19.5911
		24	40.5451
		25	13.9693
		26	16.184
		27	16.0136
		28	18.7394
		29	18.3986
		30	24.0204
		31	13.9693
		32	20.1022
		33	14.8211
		34	16.5247
		35	25.3833
		36	43.1005
		37	11.7547
		38	26.5758
		39	40.5451
		40	28.4497
		41	24.8722
		42	24.5315
		43	23.8501
		44	21.6354
		45	19.2504
		46	20.4429
		47	20.4429
		48	21.9761
		49	18.2283
		50	29.6422
		51	36.1158
		52	28.4497
		53	28.4497
		54	19.2504
		55	26.5758
		56	32.0273
		57	16.0136
		58	19.5911
		59	17.0358
		60	19.4208
		61	17.0358
		62	29.6422
		63	17.0358
		64	25.2129
		65	22.8279
		66	26.4055
		67	17.3765
		68	17.2061
		69	22.6576
		70	27.4276
		71	22.6576
		72	28.4497
		73	15.5026
		74	14.3101
		75	22.9983
		76	29.6422
		77	24.3612
		78	21.4651
VPYANKD7-9	line 2 Infection Unit 2	1	17.0358
		2	19.5911
		3	27.0869
		4	23.339
		5	11.2436
		6	29.6422
		7	18.7394
		8	22.3169
		9	23.6797
		10	22.9983
		11	11.2436
		12	18.2283
		13	17.3765
		14	12.2658
		15	18.9097
		16	8.68825
		17	23.8501
		18	9.19932
		19	9.19932
		20	28.4497
		21	17.3765
		22	10.2215
		23	23.8501
		24	28.109
		25	11.925
		26	18.7394
		27	16.8654
		28	5.62181
		29	8.68825
		30	24.0204
		31	11.925
		32	14.3101
		33	20.7836
		34	23.8501
		35	34.0716
		36	21.2947
		37	20.6133
		38	9.71039
		39	11.414
		40	9.19932
		41	19.4208
		42	20.2726
		43	12.7768
		44	23.339
		45	7.15503
		46	25.8944
		47	20.2726
		48	13.799
		49	25.8944
		50	24.0204
		51	16.184
		52	17.7172
		53	11.2436
		54	12.0954
		55	24.5315
		56	20.4429
VPYANKD7-9	line 2 Infection Unit 3	1	13.2879
		2	31.3458
		3	17.0358
		4	23.339
		5	19.5911
		6	21.6354
		7	34.0716
		8	18.569
		9	24.3612
		10	11.414
		11	22.8279
		12	15.1618
		13	22.8279
		14	16.3543
		15	11.414
		16	17.3765
		17	14.8211
		18	15.1618
		19	16.8654
		20	18.569
		21	12.7768
		22	23.6797
		23	21.6354
		24	13.6286
		25	17.0358
		26	13.799
		27	13.799
		28	17.5468
		29	13.6286
		30	17.3765
		31	14.4804
		32	18.2283
		33	10.2215
		34	16.0136
		35	17.0358
		36	20.4429
		37	19.5911
		38	24.5315
		39	16.5247
		40	12.2658
		41	13.6286
		42	9.36968
		43	11.925
VPYANKD7-9	line 5 Infection Unit 1	1	14.9915
		2	6.13288
		3	10.9029
		4	20.2726
		5	18.2283
		6	18.9097
		7	19.4208
		8	13.799
		9	14.9915
		10	13.4583
		11	12.4361
		12	22.8279
		13	17.7172
		14	14.6508
		15	5.62181
		16	19.4208
		17	19.9319
		18	9.88075
		19	18.569
		20	16.8654
		21	12.0954
		22	13.799
		23	38.5009
		24	30.3237
		25	20.7836
		26	11.414
		27	14.3101
		28	13.799
		29	22.3169
		30	19.9319
		31	37.138
		32	11.414
		33	21.9761
		34	27.4276
		35	37.4787
		36	22.9983
		37	26.7462
		38	41.5673
		39	22.6576
		40	28.4497
		41	24.1908
		42	21.2947
		43	4.08859
		44	14.4804
		45	20.2726
		46	35.9455
		47	27.0869
		48	17.3765
		49	15.1618
		50	15.8433
		51	10.7325
		52	26.7462
		53	26.4055
		54	32.5383
		55	17.7172
		56	22.4872
		57	15.8433
		58	13.799
		59	17.3765
		60	19.4208
		61	24.0204
		62	22.9983
		63	19.5911
		64	21.6354
		65	26.9165
		66	23.339
		67	31.1755
		68	13.2879
		69	15.8433
		70	20.4429
		71	28.9608
		72	21.8058
		73	30.6644
		74	30.6644
		75	20.2726
		76	12.0954
		77	24.5315
		78	30.6644
		79	12.9472
		80	13.6286
		81	12.2658
		82	9.71039
		83	18.2283
		84	26.9165
		85	24.0204
		86	16.0136
		87	12.2658
		88	27.7683
		89	20.954
		90	17.3765
		91	17.3765
		92	23.339
		93	20.2726
		94	28.9608
		95	14.8211
		96	14.3101
		97	21.1244
		98	32.1976
		99	23.339
VPYANKD7-9	line 5 Infection Unit 2	1	25.8944
		2	36.4566
		3	38.6712
		4	27.598
		5	25.0426
		6	12.6065
		7	25.0426
		8	23.8501
		9	29.6422
		10	34.5826
		11	24.5315
		12	25.2129
		13	20.4429
		14	3.40716
		15	33.0494
		16	15.5026
		17	18.7394
		18	20.4429
		19	14.3101
		20	19.4208
		21	12.6065
		22	23.1687
		23	16.0136
		24	26.2351
		25	11.414
		26	9.19932
		27	11.414
		28	12.4361
		29	21.8058
		30	12.2658
		31	15.1618
		32	29.8126
		33	4.08859
		34	26.9165
		35	22.6576
		36	16.0136
		37	28.4497
		38	27.2572
		39	20.4429
		40	13.799
		41	20.4429
		42	11.925
		43	22.6576
		44	21.4651
		45	27.598
		46	13.6286
		47	10.3918
		48	24.0204
		49	31.8569
		50	10.2215
		51	19.4208
		52	16.184
		53	22.6576
		54	16.184
VPYANKD7-9	line 5 Infection Unit 3	1	16.184
		2	7.6661
		3	13.799
		4	15.8433
		5	26.9165
		6	28.9608
		7	21.2947
		8	34.5826
		9	30.6644
		10	25.5537
		11	16.3543
		12	23.339
		13	27.0869
		14	31.0051
		15	15.5026
		16	23.339
		17	20.2726
		18	22.3169
		19	29.4719
		20	31.0051
		21	12.9472
		22	16.0136
		23	28.4497
		24	14.8211
		25	26.4055
		26	24.5315
		27	23.1687
		28	17.8876
		29	26.9165
		30	15.1618
		31	20.954
		32	14.8211
		33	27.2572
		34	14.8211
		35	34.2419
VPYANKD4-9	Line 1	4
	Line 2	1
	Line 3	4
VPYANKD3-5	Line 1	1
	Line 2	3
	Line 3	12

## Sheet: Figure 3
Figure 3D-E				Summary						Figure 3B-C				Summary
Construct	Replicate	Arbuscule Number	Arbuscule length (microns)	Construct	Average Arbuscule Number	Std Dev	Average Arbuscule Length (microns)	Std Dev		Construct	Replicate	Arbuscule Number	Arbuscule length (microns)	Construct	Average Arbuscule Number	Std Dev	Average Arbuscule Length (microns)	Std Dev
VPY full-length	line 1 root piece 1	1	52.8655	VPY	38.2222	12.2554	35.933	8.95477		VPY full-length	line 1 root piece 1	1	27.9828	VPY	45.1111	16.0035	27.5039	9.14715
		2	26.6196	VPYANKD4	50.8889	15.608	29.3311	8.01638				2	33.1172	VPYANKD1	0	0	NA	NA
		3	24.281	VPYANKD5	0	0	NA	NA				3	23.4574	VPYANKD2	43.1111	9.90511	29.2071	7.88468
		4	28.5964									4	32.587	Statistics summary - one way ANOVA, Tukey's HSD			t-test P-value	0.00516017
		5	36.6738	Statistics summary - one way ANOVA, Tukey's HSD			Arb length t-test P-value	2.2e-16				5	14.2231	contrast	p.value
		6	29.7857	contrast	p.value							6	41.1846	VPY vs VPYANKD1	<0.0001
		7	35.7143	VPY vs VPYANKD4	0.0655							7	32.1929	VPY vs VPYANKD2	0.9197
		8	33.2054	VPY vs VPYANKD5	<0.0001							8	24.4959	VPYANKD1 vs VPYANKD2	<0.0001
		9	35.7935	VPYANKD4 vs VPYANKD5	<0.0001							9	32.1154	Tukey's HSD
		10	22.744	Tukey's HSD								10	15.2373
		11	39.9298									11	32.5006
		12	33.3548									12	27.387
		13	40.5464									13	25.2586
		14	33.3548									14	17.6414
		15	39.3577									15	25.2959
		16	27.4065									16	30.6982
		17	42.8738									17	19.4059
		18	28.5714									18	30.4538
		19	21.4286									19	20.7089
		20	39.3577									20	29.2018
		21	33.3333									21	14.5473
		22	36.2071									22	49.9604
		23	27.4845									23	36.3692
		24	33.3548									24	27.7036
		25	29.4506									25	20.7544
		26	20.2732									26	21.5343
		27	25.0286									27	21.1698
		28	45.3786									28	27.9828
		29	23.9286									29	38.8112
		30	18.0149									30	22.716
		31	23.9286									31	21.3604
		32	21.0952									32	24.7107
		33	19.706									33	31.1314
		34	35.7339									34	30.0219
		35	34.0899									35	20.3604
		36	36.9048									36	23.3107
		37	20.2381									37	32.3858
		38	36.9815									38	18.7036
		39	26.8583									39	24.5716
		40	34.2768									40	35.0178
		41	33.3548									41	37.7544
		42	40.5464									42	23.5367
		43	23.8393									43	31.8036
		44	35.7935									44	27.387
		45	35.6744									45	28.4462
		46	26.1905									46	33.2858
		47	21.7244									47	10.526
		48	34.7083									48	14.113
		49	36.9238									49	20.5734
		50	25.1131									50	22.8935
		51	33.4185									51	31.0213
		52	36.0304							VPY full-length	line 1 root piece 2	1	25.7953
		53	37.3815									2	37.4237
		54	30.9524									3	31.2491
		55	26.0006									4	20.829
		56	23.7202									5	32.6917
		57	35.0333									6	25.8438
		58	27.4845									7	25.7953
		59	38.9958									8	32.8817
		60	25.4494									9	23.9953
VPY full-length	line 1 root piece 2	1	37.1917									10	39.1704
		2	19.8137									11	34.5793
		3	21.2958									12	24.3686
		4	40.0185									13	30.0426
		5	30.3512									14	21.9775
		6	46.6875									15	47.2911
		7	31.5196									16	48.068
		8	53.7827									17	24.4704
		9	32.8405									18	19.7237
		10	34.3387									19	15.9751
		11	30.0464									20	29.7722
		12	33.6929									21	25.0734
		13	38.7589									22	58.6432
		14	31.4298									23	23.2041
		15	16.5387									24	38.5296
		16	49.5446									25	29.7722
		17	40.0006									26	11.3787
		18	35.1542									27	22.5645
		19	30.3048									28	36.6077
		20	28.769									29	19.7237
		21	55.8									30	30.7692
		22	52.3946									31	35.6515
		23	29.7619									32	40.9195
		24	20.2732									33	22.2314
		25	23.4798									34	31.7645
		26	19.8137									35	34.6065
		27	23.6304									36	29.3189
		28	21.4619									37	37.4148
		29	35.3351									38	29.6988
		30	26.4327									39	41.5083
		31	43.1375									40	23.0018
		32	31.2488									41	50.4562
		33	36.2071									42	45.4178
		34	35.1744									43	29.7408
		35	35.3351									44	37.0893
		36	35.3952									45	38.3923
		37	38.3917									46	30.9408
		38	40.1601									47	28.1935
VPY full-length	line 1 root piece 3	1	20.2732									48	22.2172
		2	49.3292									49	26.226
		3	54.8137									50	27.2047
		4	38.3363									51	28.1935
		5	43.3339									52	38.5296
		6	48.6351									53	42.3396
		7	30.975									54	25.6018
		8	42.9232									55	21.3166
		9	37.2107									56	12.3491
		10	29.7619									57	44.1604
		11	51.2042									58	20.4822
		12	47.9899									59	22.426
		13	29.2815									60	45.4178
		14	37.8339									61	40.1746
		15	42.2244									62	33.4911
		16	32.9268									63	29.0095
		17	44.0476									64	42.4864
		18	33.4185									65	27.2503
		19	31.7661									66	30.4746
		20	27.4065									67	74.5888
		21	22.619									68	42.2
		22	30.3512									69	32.7296
		23	38.2625									70	18.4012
		24	24.5423									71	15.9556
		25	40.9982									72	33.1828
		26	28.222									73	18.4692
VPY full-length	line 2 root piece 1	1	26.2173									74	15.5408
		2	32.8405									75	37.2148
		3	35.8923									76	22.4538
		4	32.9268									77	23.7343
		5	16.5387									78	20.4675
		6	15.522									79	20.2225
		7	43.6595									80	31.6864
		8	33.7137									81	19.4059
		9	33.5452									82	49.7544
		10	39.9298									83	23.4178
		11	16.1923							VPY full-length	line 1 root piece 3	1	31.9503
		12	34.5238									2	32.6917
		13	42.2244									3	22.7704
		14	32.0548									4	22.1047
		15	57.1679									5	41.5083
		16	29.0631									6	21.5065
		17	38.631									7	48.5385
		18	35.1744									8	22.555
		19	25.3101									9	21.9213
		20	42.1232									10	28.2817
VPY full-length	line 2 root piece 2	1	37.8899									11	48.384
		2	39.5732									12	32.5296
		3	24.5137									13	26.8361
		4	28.0964									14	49.6538
		5	37.3625									15	29.4568
		6	25.5607									16	25.4065
		7	36.6738									17	32.2024
		8	41.9381									18	21.6639
		9	37.8899									19	34.1811
		10	39.0506									20	32.1929
		11	34.606									21	19.9592
		12	36.5185									22	41.5083
		13	25.3101									23	25.8438
		14	27.8685									24	34.6604
		15	35.2548									25	45.3562
		16	43.9024									26	20.9704
		17	45.2381									27	43.0538
		18	33.672									28	39.9089
		19	24.281									29	33.5651
		20	21.4286									30	42.0598
		21	42.7411									31	46.4077
		22	35.2548									32	66.6142
		23	40.4762									33	27.113
		24	35.7143									34	31.6864
		25	27.4845									35	31.2941
		26	22.619									36	27.4438
		27	26.1905							VPY full-length	line 2 root piece 1	1	22.426
		28	36.9048									2	21.9213
		29	37.8339									3	26.1426
		30	35.3952									4	20.8888
		31	27.8685									5	23.0018
		32	29.7619									6	20.1142
		33	27.4065									7	24.832
		34	26.6196									8	18.3509
		35	42.0899									9	23.9562
		36	52.4351									10	19.0988
		37	36.4411									11	18.7036
		38	32.0321									12	28.5006
		39	37.6464									13	22.9343
		40	30.0464									14	32.8154
		41	22.8685									15	22.8799
		42	29.2815									16	17.3213
		43	54.3464									17	23.2976
VPY full-length	line 2 root piece 3	1	30.9524									18	26.2734
		2	43.022									19	20.1142
		3	32.1429									20	20.7089
		4	36.2071									21	22.426
		5	31.6988									22	22.5645
		6	43.8054									23	15.9751
		7	48.5911									24	23.0964
		8	31.044									25	18.4183
		9	38.1696							VPY full-length	line 2 root piece 2	1	43.6787
		10	36.2071									2	32.1834
		11	30.9524									3	20.5734
		12	39.7339									4	27.4438
		13	45.1756									5	25.4675
		14	55.0845									6	24.2018
		15	48.0488									7	24.1373
		16	51.2042									8	34.6604
		17	37.1917									9	22.9343
		18	28.0964									10	20.5278
		19	41.5304									11	23.9953
		20	31.9881									12	26.8243
		21	33.0988									13	22.1047
		22	36.3435									14	26.7893
		23	40.6333									15	28.5118
		24	38.1696									16	30.8095
		25	36.9815									17	29.4568
		26	44.1923									18	21.8781
		27	36.4214									19	26.5213
		28	34.544									20	18.7533
		29	41.9381									21	34.0716
		30	44.3042									22	33.4728
		31	53.9012									23	31.4396
		32	50.1274									24	34.7947
		33	52.381									25	30.4846
		34	46.4893									26	10.526
		35	29.7619									27	21.3166
		36	36.9815									28	11.8343
		37	38.631									29	19.5337
		38	34.3387									30	13.4124
		39	42.2244									31	25.8438
		40	30.4214									32	24.3041
VPY full-length	line 3 root piece 1	1	45.5661									33	26.9633
		2	63.1964									34	13.4817
		3	32.4935									35	30.6882
		4	34.8506									36	10.5852
		5	50.8571									37	30.4538
		6	50.2262									38	25.3574
		7	54.3464									39	24.4704
		8	44.0476									40	31.9698
		9	34.7083									41	54.0018
		10	35.7143									42	39.2343
		11	58.769									43	22.8799
		12	60.6679									44	39.4556
		13	51.3976									45	35.9817
		14	27.1994									46	15.1757
		15	30.9524									47	25.2095
		16	49.5161							VPY full-length	line 2 root piece 3	1	35.7213
		17	48.4601									2	25.0734
		18	41.6667									3	15.7793
		19	36.9625									4	36.5763
		20	34.7083									5	30.0734
		21	45.7988									6	11.9391
		22	59.5357									7	17.9911
		23	42.8571									8	28.4136
		24	36.9625									9	33.3941
		25	29.8571									10	26.6148
		26	36.0304									11	18.4183
		27	38.3917									12	20.5734
		28	30.5143									13	33.1828
		29	28.297									14	26.1189
		30	28.9655									15	40.4296
		31	56.5696									16	31.8036
		32	24.281									17	35.7213
		33	42.0899									18	37.7136
		34	47.6339									19	27.2047
		35	43.6595									20	35.5817
		36	38.3917									21	9.75858
		37	49.3292									22	22.1467
		38	43.3339									23	24.7107
		39	26.4327									24	22.9343
		40	28.5714									25	39.8716
		41	46.672									26	32.6633
		42	56.0661									27	28.5988
		43	28.6702									28	29.5728
		44	41.05									29	40.729
VPY full-length	line 3 root piece 2	1	32.3405									30	28.4136
		2	34.6673									31	25.5527
		3	40.9113									32	36.3692
		4	47.6488									33	10.7308
		5	37.8339									34	17.4645
		6	36.9625									35	19.7237
		7	38.1137									36	27.4438
		8	33.1631									37	26.5213
		9	55.9649									38	29.287
		10	46.672							VPY full-length	line 3 root piece 1	1	35.7213
		11	32.6893									2	21.7071
		12	38.4655									3	14.9899
		13	35.8131									4	28.9343
		14	42.1905									5	33.2858
		15	42.9232									6	28.4136
		16	32.231									7	23.3645
		17	35.7339									8	19.5178
		18	39.2857									9	30.7793
		19	33.2054									10	26.8243
		20	22.744									11	26.6148
		21	47.753									12	41.8444
		22	18.8232									13	22.2172
		23	40.4238									14	24.4704
		24	42.2744									15	43.0686
		25	34.2768									16	29.5728
		26	42.8571									17	23.6686
		27	39.4476									18	11.9391
VPY full-length	line 3 root piece 3	1	33.8607									19	25.5527
		2	22.6506									20	31.0012
		3	29.7857									21	27.0095
		4	35.8131									22	23.2172
		5	41.5815									23	22.4402
		6	37.3815									24	21.4621
		7	54.775									25	26.3325
		8	45.9994									26	25.0734
		9	42.8571									27	13.4355
		10	26.2173									28	26.1426
		11	29.1851									29	31.2609
		12	33.3333									30	32.3473
		13	35.7143									31	39.7308
		14	39.3036									32	26.0473
		15	23.8095									33	25.5527
		16	32.9268									34	37.9438
		17	28.297									35	23.7213
		18	28.6702									36	25.4432
		19	36.9048									37	26.3325
		20	36.9815									38	23.0018
		21	45.4881									39	32.9479
		22	27.7917									40	15.8775
		23	39.7339									41	24.5716
		24	37.3815									42	23.2172
		25	24.0756									43	28.4024
		26	32.3845									44	23.5367
		27	45.9994							VPY full-length	line 3 root piece 2	1	21.5343
		28	32.6893									2	19.9592
		29	44.0476									3	26.0473
		30	42.5417									4	28.9343
		31	31.2488									5	16.2645
		32	38.5577									6	23.2976
		33	29.7619									7	28.7183
		34	29.8571									8	12.7462
		35	27.7917									9	20.513
		36	39.2857									10	14.7391
		37	30.975									11	11.9391
		38	25.1131									12	23.6426
		39	44.0637									13	9.75858
		40	36.1482									14	31.2112
		41	25.6435									15	25.0734
		42	36.9815									16	25.4065
		43	33.1631									17	20.5734
		44	29.7619									18	8.82071
		45	39.3036									19	18.4012
		46	33.7137									20	9.20059
VPYANKD4	line 1 root piece 1	1	30.3512									21	27.8828
		2	31.044									22	28.9663
		3	36.4411									23	20.7089
		4	37.6464									24	22.9343
		5	33.5452									25	16.2645
		6	26.3524									26	16.2645
		7	21.8869									27	13.0598
		8	37.2679									28	18.2142
		9	21.8542									29	15.7225
		10	32.4935									30	23.2976
		11	16.9196									31	22.4538
		12	23.4798									32	26.042
		13	30.3512									33	23.3645
		14	22.144									34	17.7994
		15	30.3512									35	21.8781
		16	16.5387									36	33.9893
		17	23.4798									37	29.4775
		18	15.972									38	36.3692
		19	47.5298									39	16.9947
		20	31.4518									40	37.7544
		21	27.147									41	26.0237
		22	19.706									42	29.9905
		23	41.2738							VPY full-length	line 3 root piece 3	1	26.226
		24	35.1744									2	15.7988
		25	30.9524									3	18.2994
		26	47.0952									4	34.2899
		27	37.3815									5	39.9964
		28	28.8185									6	25.2959
		29	25.7542									7	38.7314
		30	31.1577									8	26.8243
		31	35.7143									9	20.2225
		32	24.1054									10	30.7793
		33	42.5917									11	36.5485
		34	30.8833									12	28.5769
		35	36.2071									13	39.6444
		36	38.8685									14	27.6586
		37	17.5774									15	39.9964
		38	30.8833									16	30.1976
		39	39.4119									17	27.2391
		40	25.5607									18	26.0237
		41	32.3845									19	25.9515
		42	41.6494									20	35.9817
		43	30.0464									21	19.9592
		44	24.1054									22	30.0219
		45	19.3798									23	10.287
		46	32.0321									24	7.88935
		47	23.4798									25	11.8604
		48	29.4024									26	16.474
		49	21.9512									27	17.7296
VPYANKD4	line 1 root piece 2	1	29.8333									28	25.4432
		2	34.0482									29	24.2018
		3	18.1327									30	32.9574
		4	34.1107									31	34.6604
		5	49.2143									32	23.787
		6	21.4619									33	31.4396
		7	16.9196									34	48.1846
		8	20.825									35	27.8935
		9	26.7524									36	40.729
		10	28.0964									37	19.4858
		11	26.6196									38	27.8935
		12	25.5607									39	32.3568
		13	32.0548									40	35.5817
		14	24.5423							VPYANKD2	line 1 root piece 1	1	35.8172
		15	22.8994									2	28.1935
		16	23.7202									3	23.787
		17	29.8333									4	24.9112
		18	28.222									5	32.9669
		19	24.5423									6	18.7533
		20	26.7524									7	39.0355
		21	25.5607									8	26.2734
		22	13.9339									9	20.7089
		23	29.8571									10	23.0426
		24	28.794									11	33.2953
		25	21.2958									12	25.7592
		26	31.044									13	37.4148
		27	26.7524									14	26.7781
		28	37.2679									15	29.7408
		29	32.4935									16	32.8817
		30	24.5423									17	18.8195
		31	29.4024									18	32.6154
		32	39.9298									19	30.3621
		33	17.0452									20	22.7568
		34	27.6899									21	31.8426
		35	17.0452									22	23.9953
		36	31.944									23	25.7592
		37	29.2815									24	24.5467
		38	27.1732									25	23.0426
		39	26.7524									26	35.774
		40	22.3673									27	40.729
		41	19.2327									28	25.7953
		42	22.8994									29	40.4296
		43	26.1089									30	31.2112
		44	27.7667									31	34.2266
		45	20.2381									32	39.8716
		46	19.2327									33	29.287
		47	23.9577									34	39.242
		48	32.5155									35	32.4337
		49	20.2381									36	35.8604
		50	25.5607									37	31.8426
		51	24.1054									38	30.0426
		52	29.8571							VPYANKD2	line 1 root piece 2	1	26.9284
		53	30.1167									2	24.7609
		54	27.7667									3	44.1041
		55	35.1744									4	32.1834
		56	27.1994									5	19.4059
		57	21.1958									6	32.8154
		58	25.0286									7	26.9633
		59	24.772									8	32.9669
		60	27.7667									9	39.242
		61	30.4214									10	33.9615
		62	41.05									11	33.8882
		63	36.2071									12	28.2485
		64	31.944									13	35.2302
		65	42.0726									14	24.5083
		66	31.4518									15	24.9491
VPYANKD4	line 1 root piece 3	1	31.6988									16	35.3621
		2	31.4298									17	38.9716
		3	29.475									18	20.1142
		4	16.9196									19	16.8846
		5	21.0619									20	19.771
		6	28.6702									21	30.729
		7	35.3952									22	32.1249
		8	42.675									23	19.4858
		9	26.9375									24	25.4065
		10	40.406									25	26.5213
		11	25.4774									26	25.7953
		12	36.6738									27	21.9775
		13	44.6863									28	17.3213
		14	36.6738									29	24.5083
		15	27.8935									30	20.1142
		16	38.3363									31	22.8799
		17	24.5137									32	18.1633
		18	23.4798									33	22.9343
		19	27.8935									34	31.558
		20	10.9756									35	18.8195
		21	23.1149									36	28.6858
		22	25.1131									37	17.7296
		23	34.606									38	39.926
		24	24.5423									39	27.1473
		25	18.172									40	20.2225
		26	42.9399									41	29.4568
		27	31.1577									42	17.6414
		28	31.9881									43	29.6988
		29	35.3351									44	31.0811
		30	42.625									45	23.0426
		31	60.0923									46	32.0379
		32	47.619									47	29.6988
		33	49.2863									48	31.558
		34	45.4881									49	20.1142
		35	31.044									50	24.7609
		36	28.769									51	23.0018
VPYANKD4	line 2 root piece 1	1	20.2732									52	23.0426
		2	24.772									53	21.7645
		3	20.203									54	30.8095
		4	32.9268									55	24.3556
		5	23.5702									56	18.6201
		6	23.1149									57	36.7775
		7	35.7339							VPYANKD2	line 1 root piece 3	1	32.6633
		8	19.706									2	49.6793
		9	16.5387									3	32.9195
		10	21.4619									4	29.6988
		11	19.1958									5	50.5178
		12	16.7089									6	26.226
		13	16.8357									7	25.1107
		14	22.2399									8	44.832
		15	11.9643									9	26.2734
		16	18.481									10	21.3604
		17	36.9048									11	28.1604
		18	21.0952									12	26.4621
		19	28.794									13	28.7183
		20	31.4518									14	19.7237
		21	27.4065									15	35.503
		22	17.8571									16	24.9491
		23	23.7202									17	31.9503
		24	24.1054									18	21.9213
		25	22.144									19	22.1047
		26	22.8685									20	28.0941
		27	29.4024									21	24.0858
		28	22.8994									22	32.4911
		29	34.5238									23	37.4148
		30	21.0619									24	34.1538
		31	21.0619									25	23.7343
		32	26.9899									26	37.2148
		33	31.944									27	21.8213
		34	21.2958									28	26.2734
		35	17.169									29	23.9953
		36	26.7524									30	36.1284
		37	38.3917									31	33.2953
		38	18.5958									32	37.7136
		39	19.3798									33	21.3166
		40	36.7506									34	35.7473
		41	27.7667									35	34.0621
		42	33.3548									36	24.9112
		43	25.5607									37	36.5485
		44	25.6988							VPYANKD2	line 2 root piece 1	1	18.2142
		45	15.2452									2	29.9385
		46	18.481									3	28.2817
		47	26.4327									4	17.303
		48	28.8185									5	29.9385
		49	26.9375									6	26.6964
		50	12.822									7	33.1456
		51	18.5958									8	27.6136
		52	22.5875									9	27.6136
		53	25.7542									10	44.9775
		54	20.4815									11	36.2917
		55	34.3589									12	29.2337
		56	32.1649									13	22.4538
		57	36.0304									14	33.9893
		58	23.9286									15	17.3568
		59	27.8685									16	25.4432
		60	17.169									17	22.5923
		61	16.8357									18	21.2432
		62	23.9577									19	23.5367
		63	32.8405									20	27.7036
		64	24.4268									21	36.1976
		65	39.3036									22	24.4959
		66	35.0131									23	18.0254
		67	25.2256									24	28.3254
		68	24.772									25	26.9284
		69	27.4065									26	37.903
		70	20.203									27	37.3154
		71	29.5708									28	39.1704
		72	30.7226									29	29.9385
		73	19.8137									30	19.7237
		74	35.0131									31	18.8195
		75	39.2679									32	17.7296
		76	26.6196									33	26.0473
		77	32.0321									34	27.9828
		78	27.7667									35	37.0473
VPYANKD4	line 2 root piece 2	1	33.6929									36	32.2314
		2	24.4268									37	22.716
		3	25.3101									38	33.2953
		4	22.8685									39	15.9751
		5	26.1089									40	22.7704
		6	17.6976									41	29.4775
		7	23.1149									42	28.3254
		8	32.3845									43	13.4124
		9	22.8685									44	19.0822
		10	37.8339									45	12.7213
		11	31.944									46	30.6373
		12	37.9649									47	21.0521
		13	38.9958									48	32.3858
		14	14.3351									49	33.9893
		15	19.525									50	26.6148
		16	41.9381									51	21.4621
		17	22.144									52	19.3414
		18	22.144									53	16.2456
		19	24.5423									54	20.513
		20	31.4298									55	26.8361
		21	18.172									56	40.5142
		22	25.1131							VPYANKD2	line 2 root piece 2	1	36.5485
		23	27.1994									2	40.229
		24	27.7667									3	29.7408
		25	39.0506									4	32.1249
		26	37.0774									5	21.5343
		27	16.9196									6	39.1787
		28	17.8571									7	38.1728
		29	23.4798									8	37.3154
		30	46.4893									9	34.7497
		31	18.6339									10	37.903
		32	34.3387									11	36.8053
		33	27.147									12	28.4136
		34	32.3845									13	42.6692
		35	22.4619									14	27.6586
		36	31.4298									15	39.8325
		37	27.147									16	34.7231
		38	20.2732									17	40.6142
		39	22.8685									18	35.2828
		40	16.0161									19	40.4296
		41	20.825									20	28.5769
		42	41.5815									21	25.0734
		43	35.7339									22	31.9112
		44	22.9917									23	31.2609
		45	33.0131									24	34.9373
		46	30.8833									25	42
		47	21.0619									26	33.9249
		48	22.144									27	42.7201
		49	33.7137									28	49.729
		50	27.147									29	55.4527
		51	37.9649									30	54.3462
		52	26.4327									31	33.9615
		53	17.3333									32	30.9408
		54	18.5958									33	32.4337
		55	21.0619									34	49.5598
		56	20.4815									35	47.5012
		57	16.5387									36	30.3515
		58	17.169									37	33.1734
		59	28.8185									38	32.3858
VPYANKD4	line 2 root piece 3	1	37.1917									39	40.4296
		2	29.0631									40	49.2006
		3	36.5185									41	34.4621
		4	31.2488									42	32.8154
		5	24.5423									43	42
		6	31.7661									44	49.7604
		7	25.6435							VPYANKD2	line 2 root piece 3	1	35.1858
		8	26.1363									2	31.4101
		9	40.7208									3	30.0426
		10	29.8571									4	41.9337
		11	44.3042									5	36.1976
		12	32.0548									6	33.1456
		13	36.6738									7	34.9284
		14	21.1958									8	36.6757
		15	45.0024									9	49.5225
		16	37.9649									10	46.1722
		17	38.631									11	25.6988
		18	26.7524									12	19.4858
		19	25.1131									13	45.5207
		20	29.0631									14	21.5485
		21	31.2488									15	25.4432
		22	40.4935									16	15.9751
		23	29.4024									17	31.4101
		24	24.281									18	30.1976
		25	34.6673									19	47.6586
		26	30.8833									20	28.4462
		27	22.3673									21	33.1734
		28	20.2732									22	35.7213
		29	31.6315									23	29.0953
		30	22.4619									24	23.787
		31	22.9917									25	31.4396
		32	22.8994									26	33.4728
		33	24.281									27	27.6586
		34	27.4845									28	24.9491
		35	18.8232									29	24.1373
		36	29.4506									30	35.1503
		37	28.297									31	26.5213
		38	28.794									32	31.7645
		39	30.8833									33	33.7041
		40	24.5423									34	26.9864
		41	30.1405									35	27.7485
		42	29.7619									36	51.1604
		43	30.5143									37	35.6781
		44	25.6435									38	42.2882
		45	51.8643									39	27.9604
		46	29.5708									40	22.9746
		47	36.7702							VPYANKD2	line 3 root piece 1	1	24.0467
		48	26.7524									2	29.9905
		49	38.631									3	33.1456
		50	32.9268									4	29.0308
		51	19.3798									5	22.8799
		52	31.7661									6	13.4355
		53	26.0006									7	44.245
		54	33.0131									8	25.4065
		55	29.8571									9	29.3615
		56	22.9917									10	38.9716
		57	38.8685									11	45.1911
VPYANKD4	line 3 root piece 1	1	19.956									12	22.8799
		2	31.944									13	25.7592
		3	55.7369									14	28.4574
		4	38.4655									15	22.3148
		5	28.6702									16	25.1107
		6	31.3167									17	20.2071
		7	54.7619									18	22.9343
		8	21.4286									19	21.7645
		9	43.3339									20	30.9308
		10	30.1405									21	32.0379
		11	34.2768									22	39.926
		12	32.3845									23	26.8243
		13	39.5732									24	17.6414
		14	30.1167									25	23.2976
		15	25									26	20.1142
		16	25									27	27.3414
		17	21.4619									28	37.4817
		18	28.6208									29	34.6604
		19	20.2732									30	28.0941
		20	25									31	16.4172
		21	57.6									32	28.8911
		22	32.0548									33	29.3615
		23	41.5815									34	44.1604
		24	33.8607									35	30.1462
		25	26.1905									36	35.1503
		26	35.7143									37	36.403
		27	54.775									38	36.3692
		28	38.3917									39	22.9343
		29	48.8095									40	39.0675
		30	52.4351									41	25.1722
		31	48.8679									42	25.8799
		32	35.7935									43	33.6396
		33	29.7857							VPYANKD2	line 3 root piece 2	1	26.8361
		34	39.4476									2	28.5882
VPYANKD4	line 3 root piece 2	1	34.5238									3	25.6864
		2	36.9238									4	20.7089
		3	38.0952									5	20.829
		4	37.5899									6	18.8195
		5	23.8393									7	24.3556
		6	27.7917									8	29.4568
		7	25.5607									9	29.0953
		8	23.9286									10	18.4692
		9	26.1905									11	19.4059
		10	22.744									12	21.2432
		11	28.9655									13	32.9479
		12	38.8685									14	32.8438
		13	21.8542									15	26.9284
		14	26.9899									16	31.0811
		15	42.0899									17	37.4065
		16	34.0899									18	35.9817
		17	17.897									19	24.774
		18	19.0845									20	23.9562
		19	27.147									21	27.113
		20	26.3524									22	36.6757
		21	23.8095									23	18.7533
		22	20.2381									24	26.1308
		23	17.8571									25	21.5485
		24	34.7083							VPYANKD2	line 3 root piece 3	1	39.926
		25	26.7524									2	38.9716
		26	32.5155									3	20.1609
		27	33.8399									4	25.2586
		28	28.8185									5	38.197
		29	20.4815									6	30.729
		30	23.9577									7	30.1976
		31	20.825									8	21.9355
		32	26.8583									9	18.4183
VPYANKD4	line 3 root piece 3	1	29.8333									10	21.7645
		2	22.4619									11	24.5716
		3	29.475									12	18.4858
		4	27.7917									13	35.1503
		5	31.4518									14	24.0467
		6	31.1577									15	29.1059
		7	28.0202									16	15.2373
		8	22.2399									17	21.8781
		9	19.1958									18	37.0893
		10	32.6893									19	24.6982
		11	21.9512									20	19.771
		12	28.794									21	22.1047
		13	31.2488									22	18.8195
		14	34.0899									23	23.0426
		15	35.2548									24	30.2077
		16	30.8833									25	24.6479
		17	33.5452									26	25.4065
		18	33.3548									27	26.9633
		19	26.2173									28	20.6491
		20	12.6548									29	22.2314
		21	28.794									30	23.6426
		22	36.4411									31	16.6432
		23	23.4494									32	21.0077
		24	26.3524									33	24.0467
		25	26.7524									34	23.4308
		26	33.5244									35	26.7781
		27	29.5708									36	24.6479
		28	25.0286									37	20.7089
		29	34.0899									38	17.9911
		30	29.4506									39	28.5882
		31	46.2298									40	23.0426
		32	18.8232									41	15.3189
		33	29.4024									42	30.8604
		34	22.8994									43	25.1722
		35	34.2768									44	27.6136
		36	26.8583									45	29.3615
		37	32.0548									46	31.9207
		38	24.1054									47	18.4858
		39	24.5423									48	24.6982
		40	19.1958
		41	30.6071
		42	19.706
		43	27.1994
		44	19.6339
		45	23.3893
		46	35.0333
		47	30.9524

## Sheet: Figure 4
Figure 4C				Summary				Figure 4D			Summary				Figure 4E-G						Summary
Construct	Infection units	Hyphopodia blocked at/in epidermis	Epidermal entry and growth to inner cortex %	Construct	Avg Epidermal entry	Std Dev		Construct	IU length (mm)	IU_length_bin	Construct	Avg Bin	Std Dev		Construct	Intercellular_hyphae	Arbuscules	IH_intersection	Arb_intersection	IH_Arb_ratio	Construct	Avg Ratio of IH to Arb	St Dev	IH per intersection	St Dev	Arbuscules per intersection	St Dev
cpVenus	3	1	75	cpVenus	60.9231	26.4584		cpVenus	1.05	2	cpVenus	2.04651	0.871602		VPY	300	129	9.09091	3.90909	2.32558	VPY	2.36112	0.14629	8.04456	1.28051	3.41554	0.542773
cpVenus	9	3	75	NLS-VPY	40.3571	24.9048		cpVenus	1.2	2	NLS-VPY	1.52	0.706818		VPY	439	176	10.4524	4.19048	2.49432	NES	3.92695	0.929654	10.1793	2.29936	2.67868	0.673797
cpVenus	0	2	0	t-test P-value	0.0205008			cpVenus	2.4	3	t-test P-value	0.000900128			VPY	232	94	6.82353	2.76471	2.46809	t-test P-value	0.0004311		0.0265123		0.0218699
cpVenus	5	5	50					cpVenus	0.45	1					VPY	235	113	7.83333	3.76667	2.07965
cpVenus	3	0	100					cpVenus	0.6	1					VPY	252	104	7.41176	3.05882	2.42308
cpVenus	4	1	80					cpVenus	2.175	3					VPY	105	46	7.5	3.28571	2.28261
cpVenus	4	4	50					cpVenus	1.5	3					VPY	108	44	7.2	2.93333	2.45455
cpVenus	4	2	67					cpVenus	1.5	3					NES	473	174	9.85417	3.625	2.71839
cpVenus	6	2	67					cpVenus	1.5	3					NES	164	56	7.45455	2.54545	2.92857
cpVenus	2	1	67					cpVenus	1.5	3					NES	498	138	10.5957	2.93617	3.6087
cpVenus	3	1	75					cpVenus	0.525	1					NES	270	50	9.31034	1.72414	5.4
cpVenus	2	2	50					cpVenus	0.6	1					NES	214	53	8.56	2.12	4.03774
cpVenus	5	9	36					cpVenus	0.75	1					NES	367	84	14.68	3.36	4.36905
NLS_VPY	3	5	38					cpVenus	0.6	1					NES	270	61	10.8	2.44	4.42623
NLS_VPY	0	1	0					cpVenus	1.275	2
NLS_VPY	2	8	20					cpVenus	2.4	3
NLS_VPY	3	3	50					cpVenus	2.1	3
NLS_VPY	1	0	100					cpVenus	1.05	2
NLS_VPY	4	7	36					cpVenus	0.3	1
NLS_VPY	1	3	25					cpVenus	0.345	1
NLS_VPY	1	3	25					cpVenus	0.675	1
NLS_VPY	5	4	56					cpVenus	0.3	1
NLS_VPY	8	3	73					cpVenus	1.5	3
NLS_VPY	20	10	50					cpVenus	1.125	2
NLS_VPY	28	17	39					cpVenus	1.275	2
NLS_VPY	15	10	33					cpVenus	1.5	3
NLS_VPY	10	8	20					cpVenus	1.05	2
								cpVenus	1.5	3
								cpVenus	1.5	3
								cpVenus	0.75	1
								cpVenus	1.35	2
								cpVenus	0.525	1
								cpVenus	1.5	3
								cpVenus	0.675	1
								cpVenus	0.75	1
								cpVenus	0.975	2
								cpVenus	1.5	3
								cpVenus	0.75	1
								cpVenus	1.35	2
								cpVenus	1.5	3
								cpVenus	1.5	3
								cpVenus	1.35	2
								cpVenus	1.5	3
								NLS-VPY	1.125	2
								NLS-VPY	0.9	2
								NLS-VPY	0.6	1
								NLS-VPY	1.95	3
								NLS-VPY	1.425	2
								NLS-VPY	0.9	2
								NLS-VPY	1.2	2
								NLS-VPY	0.45	1
								NLS-VPY	1.8	3
								NLS-VPY	0.15	1
								NLS-VPY	0.75	1
								NLS-VPY	1.5	2
								NLS-VPY	0.6	1
								NLS-VPY	0.9	2
								NLS-VPY	0.45	1
								NLS-VPY	1.05	2
								NLS-VPY	0.3	1
								NLS-VPY	0.225	1
								NLS-VPY	0.675	1
								NLS-VPY	0.6	1
								NLS-VPY	0.15	1
								NLS-VPY	0.975	2
								NLS-VPY	0.675	1
								NLS-VPY	0.675	1
								NLS-VPY	0.45	1
								NLS-VPY	0.675	1
								NLS-VPY	0.6	1
								NLS-VPY	1.05	2
								NLS-VPY	0.6	1
								NLS-VPY	0.3	1
								NLS-VPY	1.125	2
								NLS-VPY	0.45	1
								NLS-VPY	0.375	1
								NLS-VPY	0.9	2
								NLS-VPY	0.525	1
								NLS-VPY	0.45	1
								NLS-VPY	0.525	1
								NLS-VPY	0.525	1
								NLS-VPY	0.15	1
								NLS-VPY	0.825	2
								NLS-VPY	0.525	1
								NLS-VPY	0.525	1
								NLS-VPY	0.675	1
								NLS-VPY	0.825	2
								NLS-VPY	1.5	3
								NLS-VPY	1.5	3
								NLS-VPY	1.5	3
								NLS-VPY	0.6	1
								NLS-VPY	0.75	1
								NLS-VPY	1.5	3

## Sheet: Figure 5
Figure 5A
Construct	Arbuscules	Cortical.hyphae	total Infection units	Percentage of Infection units with arbuscules
35S:GFP 1	15	0	23	88.2353
35S:GFP 2	122	0	138	91.7293
35S:GFP 3	9	2	15	81.8182
35S:GFP 4	66	4	84	92.9577
35S:VAP 1	54	5	114	84.375
35S:VAP 2	58	6	104	85.2941
35S:VAP 3	34	3	73	69.3878
35S:VAP 4	29	6	59	70.7317
35S:ANK 1	10	2	28	76.9231
35S:ANK 2	16	5	47	50
35S:ANK 3	19	6	60	50
35S:ANK 4	12	4	46	41.3793
35S:ANK 5	1	35	70	2.7027
35S:ANK 6	30	44	112	37.9747
35S:ANK 7	92	11	147	76.0331
35S:VPY 1	36	0	70	94.7368
35S:VPY 2	50	3	92	80.6452
35S:VPY 3	114	0	154	96.6102
35S:VPY 4	30	3	64	81.0811
35S:VPY 5	42	11	67	77.7778
35S:VPY 6	5	1	8	83.3333
35S:VPY 7	20	14	45	54.0541
Summary		% Infection units with arbuscules	Statistics summary - one way ANOVA, Tukey's HSD
35S:GFP	Avg	88.6851	contrast	p.value
	St Dev	4.99596	GFP vs VPY	0.8963
			GFP vs VAP	0.7911
35S:VAP	Avg	77.4472	GFP vs ANK	0.0066
	St Dev	8.55609	VPY vs VAP	0.9852
			VPY vs ANK	0.0093
35S:ANK	Avg	47.859	VAP vs ANK	0.0579
	St Dev	25.2535
35S:VPY	Avg	81.1769
	St Dev	13.9893

## Sheet: Figure 6
Figure 6C					Figure 6D										Figure 6E
Construct	Hyphopodia	Entry	Arbuscules
35S:GFP	47	59	50
35S:GFP	83	39	31
35S:GFP	175	89	87
35S:GFP	96	13	9
35S:GFP	115	73	57
35S:GFP	148	21	8
35S:VPY	408	0	0
35S:VPY	217	20	10
35S:VPY	71	59	53
35S:VPY	111	4	0
35S:VPY	114	36	33
35S:VPY	63	9	8
35S:VPY	82	1	0
35S:VPY	316	0	0
35S:VPY	310	0	0
35S:VPY	43	4	3
35S:VPY	126	18	10
Avg	110.667	49	40.3333	35S:GFP
St Dev	46.0116	29.853	30.5396
Avg	169.182	13.7273	10.6364	35S:VPY
St Dev	123.87	18.8207	17.1071
t-test P-value	0.287587	0.00879557	0.0200477

## Sheet: Supplementary Figure 5
Supplementary Figure 5A						Supplementary Figure 5B					Supplementary Figure 5C					Supplementary Figure 6D
Genotpe	Infected	Uninfected	Total	Root Length Colonized %		Genotype	Hyphopodia	Intercellular hyphae	% Epidermal entry		Genotype	Hyphopodia	Intercellular hyphae	% Epidermal entry			VPY						VPYANKD7-9						GFP
A17 35S:GFP 1	91	151	242	37.6033		R108 35S:GFP 1	6	10	62.5		35S:GFP 1	47	59	55.6604		Replicate	Hyphopodia	Infection Units	Total	% Epidermal entry		Replicate	Hyphopodia	Infection Units	Total	% Epidermal entry		Replicate	Hyphopodia	Infection Units	Total	% Epidermal entry
A17 35S:GFP 2	110	132	242	45.4545		R108 35S:GFP 2	7	14	66.6667		35S:GFP 2	83	39	31.9672		1	37	19	56	33.9286		1	29	2	31	6.45161		1	37	7	44	15.9091
A17 35S:GFP 3	21	53	74	28.3784		R108 35S:GFP 3	22	17	43.5897		35S:GFP 3	175	89	33.7121		2	0	0	0	#DIV/0!		2	4	5	9	55.5556		2	11	7	18	38.8889
A17 35S:GFP 4	241	189	430	56.0465		R108 35S:GFP 4	6	11	64.7059		35S:GFP 4	96	13	11.9266		3	30	15	45	33.3333		3	40	31	71	43.662		3	34	19	53	35.8491
A17 35S:GFP 5	71	148	219	32.4201		R108 35S:GFP 5	1	5	83.3333		35S:GFP 5	115	73	38.8298		4	16	1	17	5.88235		4	14	0	14	0		4	21	6	27	22.2222
A17 35S:GFP 6	21	174	195	10.7692		R108 35S:VPY 1	21	11	34.375		35S:GFP 6	148	21	12.426		5	27	3	30	10		5	9	0	9	0		5	3	2	5	40
A17 35S:GFP 7	4	70	74	5.40541		R108 35S:VPY 2	0	1	100		35S:VPY 1	408	0	0		6	0	0	0	#DIV/0!		6	57	28	85	32.9412		6	0	0	0	#DIV/0!
A17 35S:GFP 8	58	108	166	34.9398		R108 35S:VPY 3	4	16	80		35S:VPY 2	217	20	8.43882		7	28	4	32	12.5		7	22	6	28	21.4286		7	18	4	22	18.1818
A17 35S:VPY 1	53	115	168	31.5476		ram1 35S:GFP 1	0	7	100		35S:VPY 3	111	4	3.47826		8	35	17	52	32.6923		8	28	18	46	39.1304		8	21	0	21	0
A17 35S:VPY 2	50	88	138	36.2319		ram1 35S:GFP 2	0	8	100		35S:VPY 4	63	9	12.5		9	14	0	14	0		9	54	0	54	0		9	17	20	37	54.0541
A17 35S:VPY 3	55	98	153	35.9477		ram1 35S:GFP 3	0	6	100		35S:VPY 5	82	1	1.20482		10	12	5	17	29.4118		10	0	0	0	#DIV/0!		10	24	5	29	17.2414
A17 35S:VPY 4	99	112	211	46.9194		ram1 35S:GFP 4	5	15	75		35S:VPY 6	316	0	0		11	11	0	11	0		11	8	15	23	65.2174		11	0	0	0	#DIV/0!
A17 35S:VPY 5	31	68	99	31.3131		ram1 35S:GFP 5	1	20	95.2381		35S:VPY 7	310	0	0		12	25	2	27	7.40741		12	32	9	41	21.9512		12	22	6	28	21.4286
A17 35S:VPY 6	57	95	152	37.5		ram1 35S:GFP 6	1	19	95		35S:VPY 8	43	4	8.51064		13	31	5	36	13.8889		13	17	2	19	10.5263		13	11	7	18	38.8889
A17 35S:VPY 7	171	213	384	44.5312		ram1 35S:GFP 7	1	6	85.7143		35S:VPY 9	126	18	12.5		14	49	13	62	20.9677		14	45	23	68	33.8235		14	35	3	38	7.89474
nsp 1/2 35S:GFP 1	0	144	144	0		ram1 35S:VPY 1	5	14	73.6842							15	64	14	78	17.9487		15	10	13	23	56.5217		15	14	43	57	75.4386
nsp 1/2 35S:GFP 2	57	324	381	14.9606		ram1 35S:VPY 2	3	6	66.6667		Condition	% Epidermal entry	St Dev			16	47	8	55	14.5455		16	12	20	32	62.5		16	3	3	6	50
nsp 1/2 35S:GFP 3	42	92	134	31.3433		ram1 35S:VPY 3	2	13	86.6667		35S:GFP	30.7537	16.6502			17	5	0	5	0		17	0	0	0	#DIV/0!		17	11	8	19	42.1053
nsp 1/2 35S:GFP 4	6	112	118	5.08475		ram1 35S:VPY 4	0	0	0		35S:VPY	5.18139	5.33939			18	82	0	82	0		18	0	0	0	#DIV/0!		18	23	12	35	34.2857
nsp 1/2 35S:GFP 5	13	152	165	7.87879		ram1 35S:VPY 5	0	2	100							19	23	10	33	30.303		19	0	0	0	#DIV/0!		19	22	15	37	40.5405
nsp 1/2 35S:GFP 6	121	166	287	42.1603		ram1 35S:VPY 6	1	12	92.3077		t-test P-value	0.000780885				20	31	3	34	8.82353		20	0	0	0	#DIV/0!		20	24	17	41	41.4634
nsp 1/2 35S:GFP 7	41	131	172	23.8372		ram1 35S:VPY 7	0	5	100							21	6	7	13	53.8462		21	0	0	0	#DIV/0!		21	41	35	76	46.0526
nsp 1/2 35S:GFP 8	14	112	126	11.1111		ram1 35S:VPY 8	8	6	42.8571							22	14	0	14	0		22	12	10	22	45.4545		22	11	10	21	47.619
nsp1/2 35S:VPY 1	3	77	80	3.75												23	54	11	65	16.9231		23	22	15	37	40.5405		23	8	2	10	20
nsp1/2 35S:VPY 2	46	349	395	11.6456		Condition	% Epidermal entry	St Error								24	8	26	34	76.4706	dim red	24	5	3	8	37.5		24	3	1	4	25
nsp1/2 35S:VPY 3	68	67	135	50.3704		R108 35S:GFP	95.328	0.972114								avg	30.5238	6.52381	37.0476	16.3049			23.3333	11.1111	34.4444	31.8447			18.8182	10.5455	29.3636	33.3211
nsp1/2 35S:VPY 4	22	53	75	29.3333		R108 35S:VPY	91.1857	5.02184								st dev	19.9063	6.20177	22.8287	14.6751			16.5672	9.86312	22.6358	21.7786			11.0309	10.9053	17.9882	17.206
nsp1/2 35S:VPY 5	39	73	112	34.8214		ram1 35S:GFP	92.9932	3.56267								st error	4.34392	1.35334	4.98162	3.20238			3.90492	2.32476	5.33531	5.13327			2.35179	2.32503	3.8351	3.66834
nsp1/2 35S:VPY 6	0	131	131	0		ram1 35S:VPY	70.2728	12.1275
nsp1/2 35S:VPY 7	19	113	132	14.3939												Statistics summary - one way ANOVA, Tukey's HSD
nsp1/2 35S:VPY 8	49	233	282	17.3759		Statistics summary - one way ANOVA, Tukey's HSD										contrast	p.value
nsp1/2 35S:VPY 9	3	128	131	2.29008		contrast	p.value									GFP vs VPY	0.0079
nsp1/2 35S:VPY 10	63	148	211	29.8578		R108 GFP vs R108 VPY	0.9745									GFP vs VPYANKD7-9	0.9636
nsp1/2 35S:VPY 11	28	77	105	26.6667		R108 GFP vs ram1 GFP	0.9908									VPY vs VPYANKD7-9	0.0241
nsp1/2 35S:VPY 12	42	169	211	19.9052		R108 GFP vs ram1 VPY	0.2648
			Statistics summary - one way ANOVA, Tukey's HSD			R108 VPY vs ram1 GFP	0.9973
Condition	RLC	St error	contrast	p.value		R108 VPY vs ram1 VPY	0.6559
A17 35S:GFP	31.3772	5.9274	A17 GFP vs A17 VPY	0.818		ram1 GFP vs ram1 VPY	0.3268
A17 35S:VPY	37.713	2.26554	A17 GFP vs nsp1 nsp2 GFP	0.1932
nsp1 nsp2 35S:GFP	17.047	5.0683	A17 GFP vs nsp1 nsp2 VPY	0.3043
nsp1 nsp2 35S:VPY	20.0342	4.31398	A17 VPY vs nsp1 nsp2 GFP	0.0366
			A17 VPY vs nsp1 nsp2 VPY	0.0571
			nsp1 nsp2 GFP vs nsp1 nsp2 VPY	0.9656
Supplementary Figure 5E

## Sheet: Supplementary Figure 6
Supplementary Figure 6

## Sheet: Supplementary Figure 8
Supplementary Figure 8B

## Sheet: Supplementary Figure 10
Supplementary Figure 10 E-F
Genotype	Infected	Uninfected	Total	RLC %	Avg	St dev	Hyphopodia	Total infection units	Total hyphopodia	% Epidermal entry	avg epidermal entry	st dev
A17 1	163	19	182	89.5604	90.9612	3.13091	***	not counted, unable to distinguish infection units
A17 2	185	14	199	92.9648			11	431	442	97.5113	97.6594	0.475409
A17 3	224	17	241	92.9461			17	607	624	97.2756
A17 4	105	17	122	86.0656			***	not counted, unable to distinguish infection units
A17 5	194	14	208	93.2692			7	380	387	98.1912
vpy-4 1	26	47	73	35.6164	31.2849	5.71068	44	58	102	56.8627	56.3211	4.67643
vpy-4 2	27	86	113	23.8938			34	38	72	52.7778
vpy-4 3	32	80	112	28.5714			44	65	109	59.633
vpy-4 4	26	42	68	38.2353			47	48	95	50.5263
vpy-4 5	28	65	93	30.1075			55	89	144	61.8056
				t-test P-value	3.3687e-08					t-test P-value	6.01507e-06
